# Supplementary material for: A Comparative Analysis of Influenza-Associated Disease Burden with Different Influenza Vaccination Strategies for the Elderly Population in South Korea
Source: Vaccines (Basel). 2022 Aug 25;10(9):1387. doi: 10.3390/vaccines10091387 (PMC9503807; doi:10.3390/vaccines10091387)
Supplement: Supplementary file 1 [file vaccines-10-01387-s001.zip]

Archive with 1 entries (1 files):
- vaccines-1838451-supplementary.pdf
